# Supplementary material for: Tritordeum: Promising Cultivars to Improve Health
Source: Foods. 2024 Feb 22;13(5):661. doi: 10.3390/foods13050661 (PMC10930954; doi:10.3390/foods13050661)
Supplement: Supplementary file 1 [file foods-13-00661-s001.zip]

Archive with 1 entries (1 files):
- foods-2788354-supplementary.xlsx
